# Supplementary material for: Machine Learning-Guided Cycle Life Prediction for Electrochromic Devices Based on Deuterium and Water Mixing Solvent
Source: Micromachines (Basel). 2024 Aug 26;15(9):1073. doi: 10.3390/mi15091073 (PMC11433885; doi:10.3390/mi15091073)
Supplement: Supplementary file 1 [file micromachines-15-01073-s001.zip]

Archive with 1 entries (1 files):
- micromachines-3160990-supplementary.pdf
